# Supplementary material for: Barriers to Adherence to Healthy Diet and Recommended Physical Activity Perceived by the Polish Population
Source: J Clin Med. 2023 Dec 19;13(1):22. doi: 10.3390/jcm13010022 (PMC10779332; doi:10.3390/jcm13010022)
Supplement: Supplementary file 1 [file jcm-13-00022-s001.zip]

Archive with 1 entries (1 files):
- jcm-2752127-supplementary.pdf
